# Supplementary material for: Postural adjustments impairments in elderly people with chronic low back pain
Source: Sci Rep. 2021 Feb 26;11:4783. doi: 10.1038/s41598-021-83837-2 (PMC7910566; doi:10.1038/s41598-021-83837-2)
Supplement: Supplementary file 2 — Supplementary Information. [file 41598_2021_83837_MOESM2_ESM.xlsx]

## Sheet: DATA_GARCEZ
Subject	GROUPS	ONSET_ST	ONSET_RF	ONSET_TA	ONSET_SOL	ODI	age	GENRE	NRs	height	wheight	COPonset	COPtimetopeak	COPapa	COPdisp	RT	PV	TPV	MD	ACC.MD
1	C	-0.0783571	-0.0737187	-0.0431409	-0.06385	0	71	f	0	1.56	55	-0.037	0.257692	0.648772	1.42138	0.180467	5.36351	0.333723	0.569044	0.580223
2	C	-0.0985	-0.0900455	-0.00995625	-0.0976818	0.06	70	f	0	1.53	54	-0.03075	0.17	0.444479	0.737752	0.187393	4.45904	0.254503	0.543355	0.424689
3	C	-0.082	-0.072375	-0.05045	-0.0764	0	72	f	0	1.58	58	-0.0486154	0.254615	0.444439	0.775228	0.122769	4.17886	0.295785	0.596629	0.492682
4	C	-0.0969667	-0.0934375	-0.042295	-0.0750455	0	74	f	0	1.59	56	-0.023	0.2975	0.478975	0.978054	0.197	4.37502	0.62	0.69444	0.204498
5	C	-0.0756333	-0.110308	-0.0351571	-0.1079	0.08	70	f	0	1.6	54	-0.0201111	0.247273	0.173295	0.623489	0.141	3.49689	0.377946	0.637468	0.602755
6	C	-0.0803571	-0.0961111	-0.0339441	-0.07195	0.04	73	m	0	1.6	53	-0.0530833	0.206667	0.688085	1.22794	0.193167	6.42878	0.392223	0.673181	0.507368
7	C	-0.084	-0.13325	-0.0247	-0.0834615	0	72	f	0	1.52	53	-0.08375	0.178462	0.836296	1.41759	0.166389	5.43766	0.265923	0.686298	0.414584
8	C	-0.1133	-0.0902143	-0.0263167	-0.0786	0	67	f	0	1.53	49	-0.0382	0.19	0.375547	0.67305	0.22475	5.65046	0.329781	0.757855	0.431879
9	C	-0.109231	-0.101667	-0.0460179	-0.102	0	63	f	0	1.5	53	-0.0106154	0.253077	0.160149	2.36915	0.137611	4.28953	0.367313	0.748531	0.485695
10	C	-0.103733	-0.0815385	-0.0323667	-0.0661111	0.04	63	m	0	1.56	56	-0.0694	0.221	0.806442	1.16241	0.169409	5.03403	0.241897	0.592933	0.411273
11	C	-0.0897667	-0.101464	-0.0335429	-0.0662917	0	65	f	0	1.58	56	-0.0233846	0.2075	0.39165	0.703474	0.125364	8.68862	0.363834	0.791939	0.439458
12	C	-0.0954667	-0.1046	-0.0438063	-0.0902222	0	72	f	0	1.5	52	-0.0104286	0.158571	0.187408	0.439877	0.1691	7.94557	0.35124	0.794	0.404183
13	C	-0.0797	-0.0687727	-0.03765	-0.0779333	0	66	f	0	1.6	56	-0.0117273	0.129091	0.0731887	0.849501	0.120071	6.20263	0.954	0.597169	0.579392
14	C	-0.102818	-0.118143	-0.0366	-0.12135	0.06	78	f	0	1.54	54	-0.0476	0.162	0.538787	0.777777	0.153583	4.70545	0.302153	0.643819	0.470801
15	C	-0.1135	-0.0813333	-0.0372607	-0.118444	0	77	f	0	1.54	52	-0.0221818	0.244545	0.405949	1.59615	0.125286	4.3638	0.348363	0.715021	0.483374
16	L	-0.0298529	-0.03875	-0.0243571	-0.0245	0.125	70	m	1	1.6	58	-0.0172	0.296	0.255309	1.16227	0.263455	4.61268	0.352988	0.721942	0.475986
17	L	-0.0415	-0.03155	0.0129333	-0.0430667	0.08	71	m	2	1.5	52	-0.0188182	0.183636	0.656621	1.13796	0.188219	5.76722	0.352263	0.710486	0.473255
18	L	-0.0248333	-0.00307143	-0.0127222	-0.01445	0.36	65	f	2	1.54	52	-0.037	0.29	0.0663517	1.14223	0.219714	2.82685	0.295785	0.561512	0.519634
19	L	-0.0141538	-0.0338	-0.0228125	-0.0135833	0.125	69	f	1	1.6	57	-0.007	0.491	0.108421	0.459149	0.205833	4.67809	0.367646	0.70553	0.468193
20	L	0.01165	-0.0409545	-0.0467727	-0.0228462	0.12	71	m	2	1.53	54	-0.0172	0.296	0.255309	1.16227	0.069125	5.34385	0.315324	0.627001	0.453395
21	L	-0.0011	-0.0123125	-0.0165	-0.01735	0.02	67	f	2	1.58	53	-0.0148571	0.355714	0.228173	0.710837	0.097042	6.49485	0.334708	0.733297	0.444718
22	L	-0.0472308	-0.0314286	-0.034	-0.0056	0.2	83	m	1	1.57	54	-0.00966667	0.255833	0.104941	0.666888	0.261727	5.63041	0.427179	0.910068	0.450692
23	L	-0.0125938	-0.027	-0.032875	-0.0301154	0.14	72	f	2	1.5	54	-0.012	0.181667	0.316371	0.836298	0.288955	3.71153	0.290769	0.578189	0.36263
24	L	0.0293667	-0.0485	-0.0535	-0.0630667	0.125	63	f	2	1.6	56	-0.0144167	0.215833	0.163369	0.559278	0.233571	4.0051	0.321471	0.629225	0.376205
25	L	-0.026625	-0.02845	-0.0355909	-0.0523571	0.125	84	f	2	1.54	57	-0.027	0.306667	0.611395	1.01346	0.1465	4.11152	0.297352	0.622352	0.477568
26	L	-0.02325	-0.0247083	-0.0102857	-0.0199444	0.14	64	f	2	1.56	52	-0.0115	0.368571	0.0969421	1.03093	0.12375	4.76656	0.264166	0.765134	0.38011
27	L	-0.0183462	-0.0241667	-0.0465833	-0.0321538	0.45	75	f	1	1.55	56	-0.00457143	0.332857	0.0689764	0.936256	0.14	5.94735	0.230558	0.617034	0.5561
28	L	-0.0246071	-0.00691667	-0.004875	-0.0237	0.1	70	f	2	1.56	51	-0.00488889	0.246667	0.0820757	0.433052	0.12	3.79332	0.255999	0.597169	0.579392
29	L	-0.0308	-0.0265	-0.0300556	-0.0424375	0.16	66	f	1	1.53	56	-0.015	0.342	0.310596	1.42222	0.09885	3.39004	0.35885	0.756859	0.440078
30	L	-0.029	-0.0197857	-0.021375	-0.03695	0	62	f	0	1.52	56	-0.02875	0.2875	0.232033	2.94475	0.204	5.56202	0.299268	0.618008	0.452072
